# Supplementary material for: MicorRNA-195 links long non-coding RNA SEMA3B antisense RNA 1 (head to head) and cyclin D1 to regulate the proliferation of glioblastoma cells
Source: Bioengineered. 2022 Mar 31;13(4):8798–805. doi: 10.1080/21655979.2022.2052646 (PMC9161951; doi:10.1080/21655979.2022.2052646)
Supplement: Supplemental Material [file KBIE_A_2052646_SM2032.zip]

Archive with 3 entries (3 files):
- Supplemental Figure1.tif
- Supplemental Figure2.tif
- Supplemental Figure3.tif
